# Supplementary material for: Phospholipases D1 and D2 Suppress Appetite and Protect against Overweight
Source: PLoS One. 2016 Jun 14;11(6):e0157607. doi: 10.1371/journal.pone.0157607 (PMC4907468; doi:10.1371/journal.pone.0157607)
Supplement: S1 Data — (XLSX) [file pone.0157607.s001.xlsx]

## Sheet: Fig 1A
PLD1
Epiwat	Subwat	BAT	Heart	Hypothalamus	Kidney	Liver	Pancreas	Spleen
1	3.07679	1.26728	3.13806	4.56936	2.66866	1.96465	1.17072	0.326303
PLD2
Epiwat	Subwat	BAT	Heart	Hypothalamus	Kidney	Liver	Pancreas	Spleen
1	4.076	3.66587	3.2976	11.0382	0.763406	0.987094	1.70113	2.19701
