# Supplementary material for: Phospholipases D1 and D2 Suppress Appetite and Protect against Overweight
Source: PLoS One. 2016 Jun 14;11(6):e0157607. doi: 10.1371/journal.pone.0157607 (PMC4907468; doi:10.1371/journal.pone.0157607)
Supplement: S2 Data — (XLSX) [file pone.0157607.s002.xlsx]

## Sheet: Fig 1B
Control
1	3	8	16	20
4.9	7.6	22.7	28.1	28.9
4.9	8.1	20.1	26.9	27.1
4.2	8.8	23.1	28.1	28.3
4.6	7.8	19.7	25.6	26
4.8	7.9	22	26.7	27.4
4.5	5.9	20.3	25.4	26.3
4.9	9.5	25.9	27.9	29
4.7	8.9	22.8	27.9	28.7
4.3	9.1	24.2	28.7	29
5.1	9.3	21.6	27.5	28.2
5	8.3	20.8	28.3	28.5
5.1	9	23.9	28.5	28.6
4.75	8.35	22.2583	27.4667	28
0.0857233	0.2867	0.540687	0.315348	0.302765
PLD1-/-
4.9	8	21.5	28.2	29.9
4.9	9.1	23.5	28.6	30.1
5	8.9	26	30.9	32.6
4.2	8.6	23.5	28.6	29.6
4.4	8.5	22.1	26	28.9
4.2	8.3	23.6	29.9	31
4.5	8.9	24.3	26.4	29
4.58571	8.61429	23.5	28.3714	30.1571
0.129887	0.145453	0.553345	0.661425	0.487392
0.286961	0.512645	0.151769	0.180229	0.00096805
PLD2-/-
5.1	9.5	24.9	27.9	31
4.7	9.9	23.9	28.5	31.8
4.9	9	23.3	29.4	32.8
4	9.9	25.3	29.2	31.5
4.9	8.8	26.2	31	32.9
5.2	9.1	21.3	28.2	30.1
5.1	8.9	24.2	29	30.9
4.5	7.8	25.5	27.3	31
5.2	8.8	22.4	27.9	31.5
5	8.1	20.8	27.7	30.8
4.86	8.98	23.78	28.61	31.43
0.118509	0.216436	0.574804	0.342685	0.278907
0.451066	0.10554	0.0688687	0.0234576	7.98695e-08
