# Supplementary material for: Phospholipases D1 and D2 Suppress Appetite and Protect against Overweight
Source: PLoS One. 2016 Jun 14;11(6):e0157607. doi: 10.1371/journal.pone.0157607 (PMC4907468; doi:10.1371/journal.pone.0157607)
Supplement: S3 Data — (XLSX) [file pone.0157607.s003.xlsx]

## Sheet: Fig 1C D
	Fat	Lean	EpiWAT	SubWAT	BAT	Liver	Quadriceps
	control
	6.375	17.6645	0.433	0.295	0.096	1.51	0.378
	5.765	18.5475	0.451	0.3	0.078	1.429	0.37
	4.916	17.2085	0.398	0.32	0.077	1.29	0.293
	6.5465	19.206	0.492	0.388	0.118	1.706	0.291
	5.703	16.6635	0.384	0.282	0.071	1.001	0.294
	5.9995	17.9245	0.35	0.193	0.063	1.45	0.33
	6.0405	17.259	0.26	0.213	0.123	1.514	0.305
	6.569	19.5345	0.243	0.272	0.115	1.85	0.403
	3.8935	16.3615	0.302	0.261	0.072	1.138	0.223
	4.431	14.3555	0.397	0.422	0.063	0.94	0.196
	5.7675	14.983	0.617	0.388	0.07	1.17	0.27
	5.459	14.437	0.481	0.443	0.059	1.005	0.264
AVERAGE	5.62213	17.0121	0.400667	0.31475	0.08375	1.33358	0.301417
SD	0.240195	0.501826	0.0304537	0.0230747	0.00667551	0.0840323	0.0177527
	PLD1-/-
	6.738	18.3165	0.609	0.47	0.114	1.44	0.31
	6.4805	19.01	0.701	0.48	0.117	1.43	0.302
	6.5465	19.2335	0.469	0.341	0.102	1.711	0.327
	5.748	18.3905	0.442	0.297	0.126	1.572	0.271
	6.105	18.543	0.522	0.26	0.0935	1.432	0.335
	6.6715	18.181	0.707	0.516	0.0987	1.424	0.296
	19.818	10.022	1.849	2.219	0.193	1.332	0.339
AVERAGE	8.30107	17.3852	0.757	0.654714	0.1206	1.47729	0.311429
SD	1.92399	1.23563	0.186279	0.26336	0.0128057	0.0471112	0.00915698
p	0.0866324	0.747045	0.0250146	0.106142	0.0116236	0.235329	0.687928
	PLD2-/-
	5.234	18.8315	0.423	0.356	0.089	1.45	0.361
	5.4375	19.314	0.401	0.387	0.099	1.36	0.321
	6.086	19.4065	0.62	0.48	0.081	1.23	0.389
	8.0635	20.551	0.932	0.538	0.13	1.794	0.363
	8.0105	20.0905	0.829	0.587	0.174	1.808	0.309
	9.399	19.5825	1.217	0.712	0.153	1.644	0.328
	6.791	19.729	0.872	0.473	0.068	1.401	0.347
	9.3065	21.1215	1.354	1.019	0.107	1.706	0.372
	12.6505	12.6635	0.898	1.013	0.098	1.26	0.146
	10.14	13.3465	0.829	0.95	0.112	1.174	0.28
AVERAGE	8.11185	18.4636	0.8375	0.6515	0.1111	1.4827	0.3216
SD	0.738558	0.933899	0.0962847	0.0812471	0.0103585	0.0752888	0.0220505
p	0.00251283	0.166945	0.000149231	0.000336753	0.0329154	0.209437	0.478932
