# Supplementary material for: Phospholipases D1 and D2 Suppress Appetite and Protect against Overweight
Source: PLoS One. 2016 Jun 14;11(6):e0157607. doi: 10.1371/journal.pone.0157607 (PMC4907468; doi:10.1371/journal.pone.0157607)
Supplement: S4 Data — (XLSX) [file pone.0157607.s004.xlsx]

## Sheet: Fig 2A
	Control							Average	SD			PLD1-/-					Average	SD	p		PLD2-/-							Average	SD	p
Day	0.78	0.11	0.92	0.49	0.75	0.57					Day	1.27	0	0.86	1.01					Day	0.08	0.12	0.75	1.49	0.62	0.26
	0.61	0.18	1.03	0.76	0	0						0.63	0.6	1.07	0.63						0.05	0.66	0.73	1.2	1.55	0.68
	1.22	0.62	0.84	0.67	0.65	0.77						1	0.31	0.85	1.15						0.52	1.03	0.72	0.56	0.63	0.81
	0.74	0.74	0.71	0.52	1.05	1.46						0.81	1.13	0.39	0.93						0.3	0.79	0.82	0.62	0.55	1.4
	0.8375	0.4125	0.875	0.61	0.6125	0.7		0.674583	0.0692983			0.9275	0.68	0.7925	0.93		0.8325	0.0601301	0.148667		0.2375	0.65	0.755	0.9675	0.8375	0.7875		0.705833	0.10285	0.80616
Night	2.51	3.29	3.22	3.37	3.09	0					Night	3.14	3.5	3.17	2.92					Night	3.21	2.99	3.5	2.85	3.79	3.68
	2.78	3.37	2.87	3.08	3.18	2.75						3.41	3.09	3.07	3.33						3.5	3.61	3.43	3.77	3.7	3.74
	2.26	3.7	3.18	3.39	3.18	2.29						3.19	3.85	3.09	3.32						3.24	3.92	3.2	4.28	3.41	3.77
	2.69	3.99	3.08	3.47	2.13	3.15						3.53	3.47	3.41	3.15						3.07	4.07	2.89	4.01	3.51	4.15
	2.56	3.5875	3.0875	3.3275	2.895	2.0475		2.9175	0.225914			3.3175	3.4775	3.185	3.18		3.29	0.0701412	0.231649		3.255	3.6475	3.255	3.7275	3.6025	3.835		3.55375	0.0998264	0.0276027
Full day	3.3975	4	3.9625	3.9375	3.5075	2.7475		3.59208	0.198432			4.245	4.1575	3.9775	4.11		4.1225	0.0558364	0.0683657		3.4925	4.2975	4.01	4.695	4.44	4.6225		4.25958	0.18312	0.0329871
