# Supplementary material for: Phospholipases D1 and D2 Suppress Appetite and Protect against Overweight
Source: PLoS One. 2016 Jun 14;11(6):e0157607. doi: 10.1371/journal.pone.0157607 (PMC4907468; doi:10.1371/journal.pone.0157607)
Supplement: S5 Data — (XLSX) [file pone.0157607.s005.xlsx]

## Sheet: Fig 2B C
CONTROL							AVERAGE	STDEV		PLD1-/-					AVERAGE	STDEV	P VALUE		PLD2-/-							AVERAGE	STDEV	P VALUE
61.9583	62.375	37.5	65.4167	72.4583	48.9583		58.1111	5.16652		88.625	41.7083	80.4583	47.5417		64.5833	11.7036	0.582		56.0833	44.4167	32.5417	60.9167	28.5417	34.2917		42.7986	5.4412	0.0685592
60.4583	58.3333	35.7917	40.9583	59.75	57.8333		52.1875	4.43532		60.1667	48.6667	56.3333	44.5833		52.4375	3.54524	0.968886		53.8333	47.2917	31.8333	44.2083	31.5417	31.1667		39.9792	3.99376	0.0680204
57.0833	58.8333	38.4583	47.625	59.5417	46.4583		51.3333	3.46397		63.7917	48.4167	52.9167	44.375		52.375	4.18631	0.853182		55.9167	48	34.4583	44.0417	27.375	31.0833		40.1458	4.48388	0.0765728
57.0417	61.75	33.3333	36.5417	57.1667	54.0833		49.9861	4.88052		67.8333	43.25	53.7917	41.2083		51.5208	6.09651	0.84844		57.5833	46.375	34.875	40.75	27.2917	31.0417		39.6528	4.53752	0.152037
56.625	55.75	37.25	47	64.0417	59.625		53.3819	3.95685		63.375	45.125	58.5	45.3333		53.0833	4.6427	0.96252		59.1667	48.125	35.625	47.3333	25.9167	35.1667		41.8889	4.85314	0.0963155
56.7917	53.125	40.75	39.6667	53.7917	51.375		49.25	2.95028		64.125	47.1667	51.5833	44.5417		51.8542	4.34062	0.619168		52.0833	47.5417	34.4167	40.625	29.625	29.3333		38.9375	3.86908	0.0600764
51	54.8333	38.4167	44.4167	53.8333	49.1667		48.6111	2.53984		63.375	44.4583	53	44.7083		51.3854	4.46211	0.574947		57.9583	48.4583	32.4167	43.25	28.25	29.875		40.0347	4.83972	0.147688
50.7917	58.2083	35.9167	45.75	60.7917	66.4167		52.9792	4.53549		67.8333	47.9167	56.1667	48.125		55.0104	4.68592	0.771875		53.1667	46.7917	36.0833	49.125	30.0833	37.0417		42.0486	3.65151	0.0899338
52.5	51.5417	40.0417	47.375	61.375	53.7917		51.1042	2.89331		62.2917	46.25	50.5	42.4167		50.3646	4.30477	0.885297		56.25	47.8333	31.4583	41.6667	28.0417	39.25		40.75	4.24794	0.0716282
59.2917	59.125	37.0417	44.8333	57.375	51.0417		51.4514	3.68352		66.0417	45.25	66.1667	44.9583		55.6042	6.06252	0.549481		52.125	45.375	35.9167	39.6667	29.2083	30.6667		38.8264	3.59629	0.034116
57.9167	58.3333	38	39.0417	57.5417	60.9583		51.9653	4.28171		69.4167	51.3333	51	42.0417		53.4479	5.74142	0.837958		58.25	47.2083	34	42.4167	26.125	39.625		41.2708	4.50862	0.116176
65.75	60	43.0417	47.5833	62.6667	51.3333		55.0625	3.70032		68.8333	51.0417	59.8333	47.7083		56.8542	4.74172	0.771139		61.2083	50.7083	39.9583	47.5417	31.2917	40.375		45.1806	4.22803	0.109117
81.6667	76.0833	50.2917	59.5833	72.75	63.1667		67.2569	4.75799		82	60.25	76.0833	53.2083		67.8854	6.7091	0.939077		74.25	71.9583	49.8333	73.5417	41.1667	50.4167		60.1944	5.99753	0.377977
81.1667	77.4167	49.75	68.0417	76.3333	61.5833		69.0486	4.82742		87	60.25	85.6667	58.7917		72.9271	7.7506	0.663968		82.7083	78.25	49.9583	73.0833	42.6667	50.0417		62.7847	7.0091	0.478637
83	76.8333	52	59.3333	82.125	62.5417		69.3056	5.33298		85.3333	61.4583	83.625	52.25		70.6667	8.20059	0.887248		80.4583	74.8333	46.5417	77.7083	40.25	50.9167		61.7847	7.27265	0.423787
84.0417	81.125	49.9583	61.25	80.375	62		69.7917	5.68784		88.6667	60.875	86.1667	60.5833		74.0729	7.72113	0.659908		84.5	75.2083	42.6667	69.4167	40.9167	39.625		58.7222	8.14489	0.29123
82.625	80.4167	49.7083	70.625	81.5833	72.1667		72.8542	5.06633		77.6667	59	86	55.125		69.4479	7.3927	0.702977		81.8333	67.5833	49.625	56.375	35	46.5833		56.1667	6.76221	0.0765119
80.8333	74.25	50.875	70.5	78.2917	67.1667		70.3194	4.38789		93.6667	62.875	81.0833	58.625		74.0625	8.15011	0.669946		84.7083	71.1667	46.5417	70.375	37.0833	43.375		58.875	7.78446	0.229198
72.2083	72.75	53.7917	58.375	77.3333	56.9167		65.2292	4.07707		75.7083	56.9583	81.9167	58.0417		68.1563	6.28544	0.6917		74	62.7083	46.7917	61.2917	35.0833	45.625		54.25	5.79819	0.152435
77.625	72.4583	48.875	63.5833	78.9167	66.7917		68.0417	4.54024		81.5417	58.0833	84.125	58.4167		70.5417	7.11649	0.762404		67.4167	57	42.9167	50.5833	32.5833	45		49.25	4.92551	0.0186272
78.6667	71.3333	52.9167	62.1667	73.9167	62.8333		66.9722	3.83748		72.5	55.625	73.4167	53.2083		63.6875	5.37846	0.622196		75	60.0417	44.625	44.125	33.8333	44.7083		50.3889	5.9936	0.0420393
68.0833	70.5	47	59.625	74.4167	64.4167		64.0069	3.98223		83.625	55.4167	69.8333	55.7917		66.1667	6.71715	0.774237		66.4167	63.875	44.1667	62.3333	35.7917	39.7917		52.0625	5.56395	0.111453
69.7083	72.7917	50.2917	53.75	74.4167	60.5417		63.5833	4.17247		81.75	56.5833	77.0417	54.3333		67.4271	6.99178	0.626652		76	64.4583	45.1667	65.0833	38.2917	40.375		54.8958	6.3818	0.281101
71.5417	71.25	46.25	62.875	75.6667	65.0833		65.4444	4.28382		87.5417	59.75	74.7083	55.25		69.3125	7.36327	0.637938		75.4583	63.7917	40	71.7917	41	45.0833		56.1875	6.55407	0.264452
57.2674	57.684	37.9618	45.5174	60.0278	54.2535		52.1186	3.50518		67.1424	46.7153	57.5208	44.7951		54.0434	5.18738	0.756636		56.1354	47.3438	34.4653	45.1285	28.6076	34.0764		40.9595	4.20543	0.0688396
77.5972	74.7674	50.1424	62.4757	77.1771	63.7674		67.6545	4.42995		83.0833	58.9271	79.9722	56.1354		69.5295	6.97955	0.816475		76.8958	67.5729	45.7361	64.6424	37.8056	45.1285		56.2969	6.32272	0.172002
