# Supplementary material for: Phospholipases D1 and D2 Suppress Appetite and Protect against Overweight
Source: PLoS One. 2016 Jun 14;11(6):e0157607. doi: 10.1371/journal.pone.0157607 (PMC4907468; doi:10.1371/journal.pone.0157607)
Supplement: S6 Data — (XLSX) [file pone.0157607.s006.xlsx]

## Sheet: Fig 2D E
CONTROL							Average	Stdev		PLD1-/-					Average	Stdev	p value		PLD2-/-							Average	Stdev	p value
54.7083	59.5	35.0833	64.5417	65.5	44.0417		53.8958	4.9365		92.2917	41.2917	74.625	45.0417		63.3125	12.2015	0.434702		49.875	42.7917	29.3333	56.4583	28.5417	31.2083		39.7014	4.82361	0.0667665
52.375	52.75	32.4583	38.375	49.9583	50.8333		46.125	3.49598		60.875	45.3333	51.2083	39.25		49.1667	4.60333	0.607292		44	43.6667	26.3333	41.3333	31.5417	27.4167		35.7153	3.35525	0.0572287
49.2917	53.375	34.25	43.8333	50.375	39.0833		45.0347	2.99651		60.0417	45	45.5	39.4583		47.5	4.39898	0.642492		44.9583	43.125	29.3333	39.7083	27.375	26.0417		35.0903	3.45353	0.0547124
49.0833	55.2917	29.2083	31.875	47.3333	45		42.9653	4.18266		64.125	39.3333	46.1667	36.6667		46.5729	6.18322	0.627823		46.3333	42.625	30.5417	35.8333	27.2917	26.25		34.8125	3.38096	0.160502
48.2083	52	31.375	40.6667	54.7917	50.1667		46.2014	3.54788		57.25	39.25	49.9167	40.3333		46.6875	4.25916	0.932579		48	42.5	31.0417	41.5833	25.9167	29.75		36.4653	3.56579	0.0816799
49.375	48.0417	33.875	34.125	45.7083	43.25		42.3958	2.78865		56.0833	42.0417	43.125	40.3333		45.3958	3.60854	0.524135		42.25	40.375	30.2917	35.125	29.625	24.7917		33.7431	2.75232	0.0517018
44.375	48.5833	33.3333	37.375	43.125	40.4167		41.2014	2.20173		55.9583	40	43.6667	40.625		45.0625	3.71918	0.365773		46.9583	43.75	27.9167	35.7083	28.25	24.125		34.4514	3.79588	0.155015
43.7917	53.0417	31.75	39.5833	49.5417	57.5833		45.8819	3.85284		61.7083	43.7083	47.25	43.7917		49.1146	4.27824	0.597797		44.125	40.9167	31.5	42.25	30.0833	31.125		36.6667	2.61794	0.0760835
44.4167	49	35.75	41.3333	50.4167	49.7917		45.1181	2.36336		58.875	43.5	42.2917	39.625		46.0729	4.34345	0.838314		47.4167	43.9583	26.6667	35.2083	28.0417	33.8333		35.8542	3.41231	0.0496887
53.25	55.5833	33.7917	40.1667	49.1667	46.125		46.3472	3.35059		60.9583	41.875	58	42.125		50.7396	5.08206	0.47086		44.0833	40.9167	30.0417	33.4583	29.2083	26.9167		34.1042	2.81984	0.0189341
53.9583	57.0417	33.2083	34.875	52.0833	56.2917		47.9097	4.44855		66.0833	48.3333	46.625	38.5417		49.8958	5.80296	0.789907		50.0417	41.9583	30.6667	36.125	26.125	36.0833		36.8333	3.43747	0.0771163
62.4167	58.125	37.7917	44.25	58.7917	49		51.7292	3.92704		64.875	49.1667	55.1667	45.4167		53.6562	4.24449	0.754179		54.4167	43.7917	37.2917	42.9583	31.2917	37.4167		41.1944	3.22621	0.0649762
79.625	73.1667	47.125	57.4167	72.125	59.7917		64.875	4.95112		79.2083	57.2083	68.375	50.2083		63.75	6.36737	0.89134		68.6667	68.1667	49.1667	69.7917	41.1667	49		57.6597	5.15712	0.336647
82.0417	78.75	49.125	67.5	78.25	60.4583		69.3542	5.22871		88.2083	60.9167	80.9583	58.5833		72.1667	7.3354	0.755793		80.7917	80.125	50.3333	71.9167	42.6667	49.9167		62.625	6.91263	0.455498
84.375	79.2917	51.7917	60.5	85.0833	62.1667		70.5347	5.77905		89.1667	63.25	82.75	53.3333		72.125	8.34267	0.874884		80.2917	77.7917	47.5833	77.375	40.25	51.5833		62.4792	7.32208	0.408046
85.3333	84.8333	50.1667	62.875	83.5833	61.5833		71.3958	6.17231		92.625	63.2083	86.2083	61.75		75.9479	7.89134	0.658598		84.875	79	43.7917	69.2917	40.9167	40.3333		59.7014	8.32512	0.28549
82.6667	84.0833	50.3333	72.1667	84.9167	71.0833		74.2083	5.37797		82.375	61.7083	86.4583	56.5		71.7604	7.43092	0.790882		82.2917	70.9167	50.2083	55.5417	35	47.4167		56.8958	6.96987	0.0775881
80.875	78.0417	51.625	72	81.2917	67.0833		71.8194	4.6214		98	65.2083	81.9583	60.375		76.3854	8.5611	0.621725		84.25	73.8333	47	70.25	37.0833	44.2083		59.4375	7.802	0.202036
72.25	76.4583	54.5	60.2083	80	56.9583		66.7292	4.43018		80.4583	59.4167	82.875	59.9583		70.6771	6.36495	0.612075		73.5	64.4167	47.5833	61.1667	35.0833	46.0417		54.6319	5.77371	0.127438
78.125	75.3333	50.2083	65.4583	80.5833	66.25		69.3264	4.5831		85.9583	60.0833	84.5	60.1667		72.6771	7.25308	0.690184		66.0833	57.6667	43.0417	50.0417	32.5833	45.4583		49.1458	4.78003	0.012306
78.2083	74.7083	53.7917	63.5	74.1667	62.1667		67.7569	3.84291		77.125	57.3333	74	54.875		65.8333	5.67547	0.77724		72.4167	59.9583	44.625	43.375	33.8333	44.5833		49.7986	5.67132	0.0255365
67.3333	73.7083	46.6667	61.25	73.5	62.2083		64.1111	4.10997		87.3333	56.9167	70.75	56.375		67.8438	7.29854	0.641937		63.2917	63.7083	43.75	60.7083	35.7917	39.7083		51.1597	5.22189	0.0798865
66.6667	74.5417	50.5417	55	73.25	57.4167		62.9028	4.09082		84.4167	58.25	77.7917	55.0833		68.8854	7.21197	0.457203		73.9167	64.9167	44.75	64.5833	38.2917	40.375		54.4722	6.17649	0.281659
66.7917	72.25	46.3333	64.375	76.125	60.625		64.4167	4.26408		90.0833	61	75.4167	56.0833		70.6458	7.66858	0.4625		73.5	64.7083	38.9167	72.5417	41	44.5417		55.8681	6.59227	0.30177
50.4375	53.5278	33.4896	40.9167	51.3993	47.6319		46.2338	3.11018		63.2604	43.2361	50.2951	40.934		49.4314	5.02141	0.580785		46.8715	42.5312	30.0799	39.6458	28.6076	29.5799		36.2193	3.18729	0.0482808
77.0243	77.0972	50.184	63.5208	78.5729	62.316		68.1192	4.63925		86.2465	60.375	79.3368	56.941		70.7248	7.14261	0.755768		75.3229	68.7674	45.8958	63.8819	37.8056	45.2639		56.1562	6.18265	0.152742
