# Supplementary material for: Phospholipases D1 and D2 Suppress Appetite and Protect against Overweight
Source: PLoS One. 2016 Jun 14;11(6):e0157607. doi: 10.1371/journal.pone.0157607 (PMC4907468; doi:10.1371/journal.pone.0157607)
Supplement: S7 Data — (XLSX) [file pone.0157607.s007.xlsx]

## Sheet: Fig 2F G
CONTROL							AVERAGE	STDEV		PLD1					AVERAGE	STDEV	PVALUE		PLD2							AVERAGE	STDEV	PVALUE
164.375	236.583	115.625	1190.42	355.625	149.333		368.66	168.004		730.792	42.25	1161.67	364.083		574.698	240.963	0.488138		55.25	91.7917	142.208	788.875	154.583	316.625		258.222	112.265	0.596668
208.625	168	153.625	94.625	184.25	394.958		200.681	41.8756		133.667	195.833	360.083	318		251.896	52.5955	0.465603		71.0833	145.417	46	207	146.458	94.5		118.41	24.0963	0.119421
226.25	167.75	208.167	389.833	115.208	95.9583		200.528	43.1452		150.833	137.583	150.667	300.958		185.01	38.7737	0.808781		101	131.833	194.583	258.375	130.792	143.75		160.056	23.2846	0.42834
181.833	227.792	38.2083	53.875	123.167	220.625		140.917	33.6725		154	72.0417	111	202.167		134.802	28.0059	0.900872		163.875	84	191.667	226.625	143.375	130.042		156.597	20.279	0.698337
227.083	100.542	59.3333	475.292	233.292	382.917		246.41	65.2793		154.25	129.625	299.625	353.167		234.167	54.5905	0.897761		218.958	217.5	176	361.208	50.7917	360.167		230.771	48.1197	0.850945
188.25	91.875	228.958	272.083	83.2917	141.292		167.625	30.8989		140.958	154.167	48.5417	336.083		169.938	60.1594	0.970817		78.7083	156.083	175.042	51.2083	228.875	70.9583		126.813	28.7224	0.356146
147.375	58.3333	162.625	264.375	87.1667	125.583		140.91	29.2684		75.5417	73.125	117.333	376.458		160.615	72.6599	0.779682		350.958	173.25	64.6667	222.083	114.667	82.0417		167.944	43.7178	0.61851
96.1667	123.792	40.8333	198.042	251.583	548.792		209.868	74.31		124.833	145.625	138.25	328.792		184.375	48.3309	0.806039		174.5	142.792	215.958	258.292	75.2917	127.167		165.667	26.6832	0.587917
149.833	61	149.958	268.292	170.792	229.958		171.639	29.3996		53.4167	99.6667	76.4583	204.75		108.573	33.4202	0.201		145.708	153.542	56.4167	127.708	72.5	265.625		136.917	30.3502	0.430385
189.917	109.042	69.2083	167.75	144.458	121		133.562	17.6671		110.875	79	313.292	413.792		229.24	80.4707	0.193166		137.042	116.167	136.917	88.5833	173.958	30.75		113.903	20.1927	0.48054
213.625	79.6667	69.5417	117.958	126.917	288.583		149.382	34.752		160.583	139.792	54.875	256.542		152.948	41.4139	0.949341		220.458	144.208	108.167	158.333	88.9167	198		153.014	20.6543	0.930188
215.833	92.0833	140.625	160.667	192.625	157.083		159.819	17.4915		121.208	101.667	191.208	288.583		175.667	42.2625	0.701834		222.917	206.667	216.417	111.083	144.375	175.708		179.528	18.1795	0.452776
452.375	280.083	394.833	417.667	322.083	455.5		387.09	29.2194		264.792	259.917	458.25	508.542		372.875	64.6374	0.82663		688.333	565.75	721.208	838.917	483.75	516.792		635.792	55.8271	0.00274391
464.167	359.5	364.542	336.875	416.958	392.917		389.16	18.8258		316.792	337.625	372	672		424.604	83.247	0.625749		708.125	716.208	935.458	702.625	476.083	704.5		707.167	59.3372	0.000458387
470.875	361.125	471.417	271.292	471.208	271.583		386.25	40.2607		398.708	476.375	529.292	308.292		428.167	48.1215	0.525103		475.458	723.5	758.208	1184.71	582.292	470.917		699.181	108.878	0.0224771
649.583	370.417	383.375	342.208	420.75	332		416.389	48.3826		392.875	365.125	433.208	730.208		480.354	84.4493	0.497832		767.25	869.875	458.5	1014.5	397.5	217.542		620.861	126.136	0.161091
532.208	430.042	456.667	698.25	458	670.292		540.91	47.5514		281.333	282.458	381.625	387.208		333.156	29.618	0.0116662		862.333	714.667	1119.12	481.375	234.875	560.792		662.194	126.118	0.389361
618.333	304.042	452.5	694.292	477.5	498.5		507.528	55.5507		604.708	504.833	466.833	509		521.344	29.3627	0.855025		1015.67	779.833	663.125	923.125	475	343.875		700.104	105.611	0.137643
263.167	332.625	600.625	377.875	512.917	257.375		390.764	56.74		153.125	220.667	1029.29	588.125		497.802	201.297	0.556046		382.125	471.917	872.625	577.125	353.5	587.833		540.854	77.1672	0.148185
530.792	208.5	436.125	462.417	593.042	497.875		454.792	54.1022		372.167	363.875	797.625	626.292		539.99	105.279	0.449859		259.583	336.042	667.167	261.208	263.958	686.667		412.437	84.4996	0.681866
475.792	299.083	693.083	566.958	275.792	359.917		445.104	66.9651		281.083	279.792	312.333	519.292		348.125	57.5493	0.338508		557.583	343.375	882.333	143.542	286	710.875		487.285	114.073	0.756377
215.625	390.333	278.333	763.417	373.542	407.542		404.799	77.7991		488.333	285.833	313.083	447.708		383.74	49.6738	0.84587		325	633.667	640.917	612.583	326.292	359.792		483.042	65.6079	0.45977
610.5	411.5	415.875	553.875	350.792	600.583		490.521	45.4104		362.167	289.917	455.75	523.542		407.844	51.3762	0.270201		644.167	656.5	945.375	688.708	499.958	317.042		625.292	85.3486	0.193509
434.958	510.792	585.375	879.917	532.083	735.25		613.062	67.2422		763.75	535.375	568.25	474		585.344	62.5935	0.783485		821.167	541.292	1013.25	1282	762.333	804.167		870.701	102.733	0.0622514
184.097	126.372	119.726	304.434	172.365	238.007		190.833	28.7104		175.913	114.198	251.917	311.948		213.494	43.2449	0.6597		161.705	146.938	143.67	238.281	127.049	166.278		163.987	15.9144	0.432501
476.531	354.837	461.062	530.42	433.722	456.611		452.197	23.5439		389.986	350.149	509.795	524.517		443.612	43.3368	0.853976		625.566	612.719	806.441	725.868	428.462	523.399		620.409	55.3985	0.0189728
