# Supplementary material for: Phospholipases D1 and D2 Suppress Appetite and Protect against Overweight
Source: PLoS One. 2016 Jun 14;11(6):e0157607. doi: 10.1371/journal.pone.0157607 (PMC4907468; doi:10.1371/journal.pone.0157607)
Supplement: S8 Data — (XLSX) [file pone.0157607.s008.xlsx]

## Sheet: Fig 2H I
control							AVERAGE	STDEV		pld1-/-					AVERAGE	STDEV	P VALUE		pld2-/-							AVERAGE	STDEV	P VALUE
0.883417	0.951917	0.933083	0.983542	0.90075	0.89225		0.92416	0.0159191		1.04583	0.98725	0.929875	0.941292		0.976063	0.0263556	0.109309		0.885458	0.96925	0.897917	0.932625	0.964833	0.911417		0.926917	0.0142155	0.899779
0.868417	0.906458	0.907083	0.930125	0.837833	0.86925		0.886528	0.013806		1.0145	0.922875	0.900542	0.8855		0.930854	0.0289196	0.160346		0.818833	0.924167	0.826333	0.9305	0.94375	0.882625		0.887701	0.0222392	0.965121
0.862375	0.9055	0.890792	0.91625	0.849458	0.840667		0.877507	0.0126939		0.941917	0.922958	0.861792	0.889333		0.904	0.0177805	0.246702		0.803417	0.902167	0.846042	0.910333	0.918833	0.845042		0.870972	0.0188598	0.77964
0.852292	0.893667	0.873417	0.870083	0.829708	0.823875		0.857174	0.0110291		0.943542	0.908375	0.845958	0.889708		0.896896	0.0203181	0.0974234		0.80225	0.92475	0.877458	0.8855	0.890583	0.841708		0.870375	0.0174229	0.536427
0.851375	0.9355	0.842417	0.866	0.858208	0.839625		0.865521	0.0145548		0.905708	0.870792	0.850292	0.896958		0.880938	0.0126239	0.478768		0.81	0.886208	0.866625	0.876	0.863375	0.8445		0.857785	0.011119	0.681693
0.861792	0.9065	0.829417	0.85875	0.846833	0.838		0.856882	0.0111076		0.875375	0.888375	0.834583	0.90675		0.876271	0.0153138	0.323313		0.806667	0.8575	0.878125	0.867125	0.867292	0.848417		0.854188	0.0103515	0.86269
0.867542	0.884958	0.867042	0.840083	0.801542	0.818167		0.846556	0.0131769		0.882	0.894917	0.816458	0.901292		0.873667	0.019487	0.263695		0.806917	0.897958	0.85875	0.828625	0.896583	0.808375		0.849535	0.0169223	0.892283
0.852208	0.917792	0.877458	0.862792	0.811625	0.864875		0.864458	0.0140923		0.9135	0.913458	0.841125	0.912583		0.895167	0.0180151	0.212248		0.826292	0.879292	0.873125	0.867333	0.854208	0.841042		0.856882	0.0083048	0.653152
0.84025	0.948625	0.889042	0.866958	0.821833	0.923875		0.881764	0.0198587		0.949	0.939917	0.836583	0.935833		0.915333	0.0263938	0.330855		0.838	0.916833	0.846125	0.848917	0.834042	0.852792		0.856118	0.0124696	0.299739
0.900333	0.9435	0.916958	0.894375	0.857625	0.901083		0.902312	0.0115128		0.926083	0.92925	0.866292	0.928333		0.91249	0.0154137	0.604099		0.841917	0.89975	0.837083	0.839292	0.831542	0.87175		0.853556	0.0108932	0.0117152
0.93575	0.979917	0.868583	0.889333	0.906542	0.928583		0.918118	0.0159747		0.953917	0.941333	0.907583	0.913792		0.929156	0.0110409	0.626162		0.858583	0.886792	0.899833	0.839667	0.860417	0.905708		0.875167	0.0106914	0.0494675
0.952	0.97025	0.878292	0.943083	0.939042	0.949208		0.938646	0.0128468		0.947917	0.966125	0.910125	0.953		0.944292	0.0120175	0.769921		0.89075	0.861292	0.9355	0.912042	0.87825	0.925542		0.900563	0.0117085	0.0532476
0.973125	0.962833	0.936417	0.964542	0.994458	0.953333		0.964118	0.0079313		0.963333	0.952792	0.904917	0.945458		0.941625	0.0127741	0.150633		0.925417	0.948292	0.983208	0.949083	0.969875	0.97225		0.958021	0.00859257	0.613425
1.01075	1.01771	0.99025	0.989292	1.02267	0.980917		1.00193	0.00705802		1.01629	1.01238	0.950083	0.995833		0.993646	0.0151825	0.593316		0.97825	1.02567	1.00737	0.984	1.00479	0.995042		0.999188	0.00703755	0.788756
1.01779	1.03258	0.999167	1.01904	1.03462	0.994625		1.01631	0.0067677		1.04767	1.03117	0.992917	1.01858		1.02258	0.0115432	0.627512		0.9985	1.04021	1.02337	1.00067	1.01367	1.00775		1.01403	0.00640823	0.81187
1.01483	1.04642	1.00758	1.02513	1.04079	0.993458		1.02137	0.00822698		1.04712	1.04108	0.999958	1.01908		1.02681	0.0107902	0.694341		1.00504	1.05004	1.02517	0.995542	1.01608	1.00925		1.01685	0.00779462	0.698786
0.998583	1.04671	1.017	1.023	1.04042	0.989667		1.01923	0.00917132		1.06238	1.04737	1.00654	1.02583		1.03553	0.0122315	0.308712		1.00767	1.05154	1.01221	0.991375	1.02146	1.01554		1.01663	0.00812615	0.836397
1.00092	1.05304	1.01208	1.02471	1.03779	0.9975		1.02101	0.00886468		1.04763	1.03804	1.00996	1.03075		1.03159	0.00799677	0.430688		0.995667	1.04079	1.00988	1.00525	1.00212	1.01588		1.0116	0.00647398	0.411396
1.00154	1.05104	1.01658	1.03183	1.035	1.00238		1.02306	0.00803194		1.06337	1.04763	1.00913	1.03375		1.03847	0.0115017	0.288301		0.9915	1.02567	1.01121	1.00233	0.994	1.00833		1.00551	0.00511724	0.0950708
1.00625	1.03917	1.03187	1.03325	1.022	0.992625		1.02086	0.00735288		1.05592	1.03504	1.00683	1.02763		1.03135	0.0101328	0.414483		0.977125	1.00783	1.00475	0.985333	0.988583	1.00737		0.995167	0.00537545	0.0181294
0.995042	1.05029	1.01592	1.0245	1.00362	0.986667		1.01267	0.00937127		1.06779	1.03033	1.00808	1.03108		1.03432	0.0123662	0.193689		0.967125	1.00387	1.00062	0.978958	0.992958	0.998958		0.990417	0.00588374	0.0720025
0.992292	1.04458	0.996208	1.03092	0.98225	0.96825		1.00242	0.0119797		1.04854	1.02975	1.00996	1.01104		1.02482	0.00911836	0.214521		0.954208	0.999	0.988958	0.974583	0.986833	0.994		0.982931	0.00665073	0.18542
0.9575	1.02458	1.00613	1.02342	0.98475	0.947333		0.990618	0.0135088		1.0365	1.029	1.01388	1.0115		1.02272	0.00601006	0.104644		0.972	1.00579	0.993042	0.99475	1.01046	0.993083		0.994854	0.00545241	0.777155
0.931167	1.01671	1.00358	1.02329	1.00658	0.929042		0.985062	0.0176184		1.03462	1.02258	1.00954	1.01525		1.0205	0.0054122	0.152857		0.975417	1.01742	0.967958	1.01279	1.01162	0.986		0.995201	0.00873872	0.61738
0.877313	0.928715	0.881132	0.893448	0.855083	0.874122		0.884969	0.0101157		0.941608	0.923802	0.866767	0.912865		0.91126	0.0159699	0.179393		0.832424	0.900497	0.870243	0.878163	0.883642	0.86491		0.871646	0.00931751	0.355544
0.991649	1.03214	1.00273	1.01774	1.01708	0.977983		1.00655	0.00804912		1.04093	1.02643	0.993483	1.01382		1.01866	0.010057	0.372615		0.978993	1.01801	1.00231	0.989556	1.00104	1.00029		0.998366	0.00537044	0.417229
