# Supplementary material for: Phospholipases D1 and D2 Suppress Appetite and Protect against Overweight
Source: PLoS One. 2016 Jun 14;11(6):e0157607. doi: 10.1371/journal.pone.0157607 (PMC4907468; doi:10.1371/journal.pone.0157607)
Supplement: S9 Data — (XLSX) [file pone.0157607.s009.xlsx]

## Sheet: Fig 3A
	Control							Average	SD
	3.38	1.95	2.63	4.19	1.75	3.01
	2.39	3.4	3.14	2.29	3.66	3.77
	3.35	3.48	2.42	3.72	2.65	3.27
	3.77	2.74	4.15	3.28	2.05	2.76
	3.2225	2.8925	3.085	3.37	2.5275	3.2025		3.05	0.123079
	PLD1-/-							Average	SD	p
Day	3.16	2.94	2.68	5.2
	2.24	4.48	2.68	3.63
	4.14	3.4	4.2	2.15
	3.62	4.33	3.39	3.93
	3.29	3.7875	3.2375	3.7275				3.51063	0.143459	0.0425108
	PLD2-/-							Average	SD	p
Day	3.64	4.55	4.14	4.49	3.78	4.26
	3.93	3.43	3.73	4.2	3.54	3.68
	4.08	4.25	4.72	3.72	3.87	2.81
	3.07	3.36	3.82	4.02	3.1	3.4
	3.68	3.8975	4.1025	4.1075	3.5725	3.5375		3.81625	0.104729	0.000790359
