# Supplementary material for: Phospholipases D1 and D2 Suppress Appetite and Protect against Overweight
Source: PLoS One. 2016 Jun 14;11(6):e0157607. doi: 10.1371/journal.pone.0157607 (PMC4907468; doi:10.1371/journal.pone.0157607)
Supplement: S10 Data — (XLSX) [file pone.0157607.s010.xlsx]

## Sheet: Fig 3B
	Control							average	SD			pld1-/-					average	SD	p			pld2-/-							average	SD	p
1	0.1	0.18	0.19	0.17	0.84	0.59		0.345	0.122059			0	0.01	0.5	0.82		0.3325	0.200057	0.985495			0.05	0.48	0.31	0.56	0.37	0.5		0.38	0.092358	0.783458
2	0.1	0.21	0.19	0.21	1.06	0.57		0.39	0.149466			0	0.01	0.75	1.36		0.53	0.327694	0.736591			0.05	0.48	0.44	0.76	0.5	0.96		0.532	0.152624	0.605221
4	0.1	0.56	0.2	0.61	1.74	0.94		0.691667	0.243344			0	0.17	1.2	2.05		0.855	0.478478	0.799841			0.26	0.75	0.66	1.37	0.84	1.42		0.884	0.227214	0.671979
12	1.23	1.65	1.47	2.04	3.59	1.92		1.98333	0.343061			1.39	1.23	3.38	3.78		2.445	0.661167	0.609868			2.71	2.3	1.96	3.79	2.5	2.96		2.704	0.339066	0.278342
24	3.52	3.25	2.84	3.2	4.78	4.03		3.60333	0.285408			4.13	4.12	5.41	5.26		4.73	0.466449	0.127511			5.75	4.7	4.64	6	5.02	4.63		5.122	0.311117	0.0201299
