# Supplementary material for: Phospholipases D1 and D2 Suppress Appetite and Protect against Overweight
Source: PLoS One. 2016 Jun 14;11(6):e0157607. doi: 10.1371/journal.pone.0157607 (PMC4907468; doi:10.1371/journal.pone.0157607)
Supplement: S11 Data — (XLSX) [file pone.0157607.s011.xlsx]

## Sheet: Fig 4
	Npy				Npyr1				AgRP				Hcrt				Gal				Pomc				Cart				Crf				Nmu				Glul				Gad1				Gls				Abat
	wt	PLd1	Pld2		wt	PLd1	Pld2		wt	PLd1	Pld2		wt	PLd1	Pld2		wt	PLd1	Pld2		wt	PLd1	Pld2		wt	PLd1	Pld2		wt	PLd1	Pld2		wt	PLd1	Pld2		wt	PLd1	Pld2		wt	PLd1	Pld2		wt	PLd1	Pld2		wt
	1	0.692661	0.649963		1	1.547	1.06087		1	0.729982	0.57751		1	1.802	2.01871		1	1.36518	1.45316		1	0.518066	0.588284		1	0.474342	0.516439		1	1.79186	1.67633		1	1.80454	1.42612		1	1.35869	1.37389		1	0.89322	0.902204		1	1.95841	1.26298		1
	1.24815	0.910174	1.36657		1.53592	1.63206	1.10991		1.47646	0.976673	1.8392		1.37732	1.84353	2.10878		1.62433	1.1708	1.1861		1.205	0.911225	1.15945		0.683974	0.542952	0.296221		1.90425	1.92641	0.806827		1.4267	1.24308	1.53655		0.79614	1.20774	1.15808		0.947053	1.08257	1.85805		1.42027	1.72085	1.35374		1.59923
	1.4644	0.492596	1.55878		2.42486	0.866853	1.06447		1.61788	0.391221	1.9975		1.69368	0.663019	2.29013		1.28471	0.730148	1.16201		1.13048	0.801414	0.895662		1.08965	0.539794	0.53998		1.93502	1.07701	1.3116		1.33254	1.03794	1.24649		1.45512	1.07495	1.06541		1.25414	0.948754	1.69747		2.62061	1.19253	1.28309		3.22499
	1.59672	0.753087	0.983701		1.44201	1.17986	1.19092		1.94514	0.860224	1.02228		0.835452	1.39486	2.72428		1.15816	1.01275	0.957198		1.62468	0.667366	1.49771		0.562529	0.327781	0.630023		1.19113	1.59903	1.27915		1.345	0.925322	1.09997		1.01019	1.26357	0.91916		1.38523	0.757753	1.40549		1.17752	1.55921	1.04628		0.924906
	1.10116	1.02197	1.06001		1.24661	1.24885	1.35985		1.51986	0.89888	1.25051		2.24792	1.181	2.63062		1.09715	0.930839	1.34605		1.21559	1.09818	1.27148		0.592766	0.301131	0.63982		0.880961	1.75347	1.74329		1.25054	1.68424	1.06244		0.963166	1.32118	1.00253		1.8296	1.01328	1.70293		1.22468	1.78376	1.33277		0.803066
	0.781282		1.14515		0.861006		1.61141		0.878174		1.58209		2.03759		3.69748		0.745057		1.32657		1.24033		1.40677		0.485376		0.908825		0.917207		1.22368		0.509709		1.71417		0.921987		0.579262		1.08196		1.44114		0.764002		1.5802		0.753189
Average	1.19862	0.774097	1.12736		1.4184	1.29492	1.23291		1.40625	0.771396	1.37818		1.53199	1.37688	2.57833		1.15157	1.04194	1.23851		1.23515	0.799251	1.13656		0.735716	0.4372	0.588551		1.30476	1.62956	1.34014		1.14408	1.33902	1.34762		1.02443	1.24522	1.01639		1.24967	0.939116	1.50121		1.36785	1.64295	1.30984		1.38423
SD	0.123111	0.0911791	0.128678		0.226758	0.137078	0.0883627		0.162986	0.103085	0.217694		0.229958	0.217575	0.251214		0.120063	0.107587	0.0714446		0.0955856	0.0995891	0.139142		0.101799	0.051757	0.0816375		0.19935	0.147658	0.138813		0.140271	0.174195	0.104738		0.0917707	0.0496874	0.108169		0.13376	0.0553044	0.138819		0.266385	0.129479	0.0702192		0.388552
		1.54841	1.06321			1.09536	1.15045			1.823	1.02037			1.11265	0.59418			1.10521	0.929797			1.54539	1.08674			1.68279	1.25005			0.800684	0.973597			0.854415	0.848963			0.82269	1.00791			1.33068	0.832436			0.832556	1.04428
		0.159038	0.109203			0.175113	0.183922			0.211287	0.118261			0.167014	0.0891888			0.11523	0.0969414			0.119594	0.0841008			0.232844	0.172966			0.122334	0.148752			0.104756	0.104088			0.0736981	0.0902908			0.142432	0.0891014			0.162138	0.203372
p value		0.0256639	0.697483			0.669144	0.46354			0.0121115	0.919833			0.640747	0.0117945			0.52179	0.547651			0.0166481	0.59829			0.0367713	0.285744			0.238996	0.887084			0.400358	0.271948			0.0777464	0.955901			0.0778314	0.221162			0.407809	0.837458
Normalization	1	0.645825	0.940552		1	0.912946	0.869224		1	0.548547	0.98004		1	0.898753	1.68299		1	0.904805	1.0755		1	0.647087	0.920179		1	0.594251	0.799971		1	1.24893	1.02712		1	1.17039	1.17791		1	1.21553	0.992149		1	0.751494	1.20129		1	1.20112	0.957593		1
	0.102711	0.0760703	0.107355		0.159869	0.0966426	0.0622974		0.115901	0.0733047	0.154805		0.150104	0.142021	0.163978		0.104261	0.0934269	0.0620413		0.0773878	0.0806291	0.112652		0.138368	0.0703492	0.110963		0.152786	0.113169	0.10639		0.122606	0.152258	0.0915475		0.0895818	0.0485024	0.105589		0.107037	0.0442554	0.111085		0.194747	0.0946591	0.0513355		0.280699
[truncated: 2 more columns]
