# Supplementary material for: Phospholipases D1 and D2 Suppress Appetite and Protect against Overweight
Source: PLoS One. 2016 Jun 14;11(6):e0157607. doi: 10.1371/journal.pone.0157607 (PMC4907468; doi:10.1371/journal.pone.0157607)
Supplement: S12 Data — (XLSX) [file pone.0157607.s012.xlsx]

## Sheet: Fig 5
Control	FFA				Glycerol			TG
	0.829615				0.520179			0.399412
	0.622718				0.359865			0.542108
	0.752536				0.402466			0.223582
	0.511156				0.35426			0.321036
	0.597363				0.423767			0.295431
	0.703854				0.391256			0.405884
	0.822515				0.519058			0.566976
	0.74645				0.33296			0.423632
	0.705882	0.699121	average		0.470852	0.419407	average	0.368874	0.394104	average
		0.0351463	sd			0.0349522	sd		0.0552319	sd
Pld1-/-	0.781947				0.552691			0.71007
	0.941176				0.375561			0.6951
	0.837728				0.445789			0.524136
	0.676471				0.347534			0.5386
	0.8562				0.373318			0.399123
	0.983773	0.846216	average		0.471973	0.427811	average	0.340199	0.534538	average
		0.0451128	sd			0.0387378	sd		0.0751069	sd
		0.0220785	p value			0.830283	p value		0.056396	p value
Pld2-/-	0.882353				0.376682			0.548655
	1.07302				0.573991			0.755252
	1.03144				0.42713			0.481629
	0.749493				0.400224			0.304265
	0.952333				0.377803			0.417758
	0.986815				0.334081			0.41718
	0.89858				0.724215			0.433961
	1.01724	0.94891	average		0.384529	0.449832	average	0.437932	0.474579	average
		0.0366116	sd			0.0659762	sd		0.0662347	sd
		0.00186343	p value			0.554598	p value		0.192034	p value
