# Supplementary material for: Phospholipases D1 and D2 Suppress Appetite and Protect against Overweight
Source: PLoS One. 2016 Jun 14;11(6):e0157607. doi: 10.1371/journal.pone.0157607 (PMC4907468; doi:10.1371/journal.pone.0157607)
Supplement: S13 Data — (XLSX) [file pone.0157607.s013.xlsx]

## Sheet: Fig 6A B 
		glucose
	Genotype	0	15	30	60	90	120
	WT	125	87	89	77	77	80
	WT	162	96	96	94	96	120
	WT	169	96	90	79	61	69
	WT	155	99	93	91	92	103
	WT	151	114	84	96	99	114
	WT	136	104	100	102	108	129
	WT	173	93	90	89	91	112
	WT	174	111	101	90	100	95
	Average	155.625	100	92.875	89.75	90.5	102.75
	SD	6.70649	3.4523	2.19868	3.1542	5.63154	7.71362
	Genotype	0	15	30	60	90	120
	PLD1 -/-	170	114	121	116	100	104
	PLD1 -/-	165	131	111	101	110	108
	PLD1 -/-	153	145	132	108	176	158
	PLD1 -/-	148	122	103	94	110	107
	PLD1 -/-	155	106	115	105	113	108
	PLD1 -/-	166	136	151	126	115	120
	Average	159.5	125.667	122.167	108.333	120.667	117.5
	SD	3.5473	5.90292	7.00674	4.62361	11.2655	8.40536
	p	0.633514	0.00152984	0.000673247	0.00401304	0.0214688	0.20718
	Genotype	0	15	30	60	90	120
	PLD 2-/-	156	132	91	88	115	112
	PLD 2-/-	141	133	92	111	119	115
	PLD 2-/-	164	122	122	132	168	150
	PLD 2-/-	150	143	134	135	177	157
	PLD 2-/-	155	113	104	129	155	150
	PLD 2-/-	189	109	103	89	98	129
	PLD 2-/-	171	106	116	98	147	136
	PLD 2-/-	143	103	102	87	104	110
	Average	158.625	120.125	108	108.625	135.375	132.375
	SD	7.91444	7.32139	7.45941	10.4435	15.0972	9.39201
	p	0.726522	0.00528014	0.0182426	0.0324721	0.00207134	0.0091628
