# Supplementary material for: Phospholipases D1 and D2 Suppress Appetite and Protect against Overweight
Source: PLoS One. 2016 Jun 14;11(6):e0157607. doi: 10.1371/journal.pone.0157607 (PMC4907468; doi:10.1371/journal.pone.0157607)
Supplement: S14 Data — (XLSX) [file pone.0157607.s014.xlsx]

## Sheet: Fig 6C D
	Glucose
Genotype	0	15	30	60	90	120
WT	82	375	243	176	131	108
WT	89	303	314	221	170	152
WT	85	321	303	200	150	115
WT	79	323	296	164	142	146
WT	99	345	298	198	135	113
WT	90	330	304	163	138	125
WT	104	328	329	201	166	159
WT	107	295	299	188	159	122
Average	91.875	327.5	298.25	188.875	148.875	130
SD	3.65688	8.75051	8.77038	7.12249	5.21138	6.90238
Genotype	0	15	30	60	90	120
PLD1 -/-	89	321	258	177	154	108
PLD1 -/-	83	311	322	260	161	122
PLD1 -/-	103	352	328	227	203	187
PLD1 -/-	108	326	361	247	163	99
PLD1 -/-	91	381	353	236	168	134
PLD1 -/-	69	370	348	268	194	125
Average	90.5	343.5	328.333	235.833	173.833	129.167
SD	5.72567	11.6182	15.329	13.2701	8.09698	12.6423
p	0.835742	0.283013	0.0952801	0.00586833	0.0189284	0.951681
Genotype	0	15	30	60	90	120
PLD 2-/-	71	322	277	214	177	116
PLD 2-/-	84	314	370	236	176	133
PLD 2-/-	90	311	404	218	138	134
PLD 2-/-	72	328	350	206	202	146
PLD 2-/-	79	331	368	189	172	125
PLD 2-/-	83	320	351	210	149	126
PLD 2-/-	73	310	327	208	173	123
PLD 2-/-	64	289	314	207	144	131
Average	77	315.625	345.125	211	166.375	129.25
SD	3	4.65579	13.7613	4.66369	7.50937	3.17214
p	0.0071649	0.25079	0.0122916	0.021026	0.076211	0.922752
