# Supplementary material for: Phospholipases D1 and D2 Suppress Appetite and Protect against Overweight
Source: PLoS One. 2016 Jun 14;11(6):e0157607. doi: 10.1371/journal.pone.0157607 (PMC4907468; doi:10.1371/journal.pone.0157607)
Supplement: S15 Data — (XLSX) [file pone.0157607.s015.xlsx]

## Sheet: Fig 6E
	wt	pld1-/-	pld2-/-
	11.044	5.66538	3.67094
	4.85143	6.78963	5.19056
	6.38793	8.45175	5.02355
	5.66538	8.50618	8.56034
	3.43845	6.52416	7.89108
	4.85143	6.78963	9.0362
	8.66786		9.1393
	9.6911		10.5461
Average	6.8247	7.12112	7.38225
Std Dev	0.946851	0.461313	0.8621
p value		0.804743	0.669904
